# Supplementary material for: Molecular Epidemiological Evidence Implicates Cattle as a Primary Reservoir of Campylobacter jejuni Infecting People via Contaminated Chickens
Source: Pathogens. 2022 Nov 16;11(11):1366. doi: 10.3390/pathogens11111366 (PMC9698452; doi:10.3390/pathogens11111366)
Supplement: Supplementary file 1 [file pathogens-11-01366-s001.zip]

Archive with 1 entries (1 files):
- pathogens-2007995-supplementary.pdf
